# Supplementary material for: Modeling zero inflation is not necessary for spatial transcriptomics
Source: Genome Biol. 2022 May 18;23:118. doi: 10.1186/s13059-022-02684-0 (PMC9116027; doi:10.1186/s13059-022-02684-0)
Supplement: Supplementary file 1 — Additional file 1: Table S1. Summary of sparsity across 20 spatial transcriptomics datasets used in the present study. [file 13059_2022_2684_MOESM1_ESM.xlsx]

## Sheet: Table S1
Additional file 1: Table S1 Summary of sparsity across 20 spatial transcriptomics datasets used in the present study.
Dataset	Number of genes	Number of locations	Proportion of zero values (%)	Median proportion of zeros per gene (%)	Median number of counts per gene
MERFISH	140	1056	1.79	1.23	7588
seqFISH	249	96	1.96	7	2780
seqFISH+	10000	2050	91.56	94.2	166
LCM-seq	14220	1383	79	93.78	96
NICHE-seq	11364	384	96.02	98.43	8
pcRNAseq	19023	4621	85.37	96.82	157
STARmap	1020	1549	79	82.96	337.5
Tomo-seq	16869	96	79.67	80.21	114
HDST	19950	181367	99.96	99.99	12
Slide-seq	17754	25551	99.44	99.86	37
Slide-seqV2	21625	33611	98.48	99.73	96
10x_HBC	24923	3798	77.44	91.65	349
10x_HH	20917	4247	90.76	97.86	95
10x_HL	25187	4035	76.66	92.86	305
10x_MB(C)	21949	2702	72.97	86.97	426
10x_MB(S-A)	21334	3355	72.43	85.79	446
10x_MB(S-P)	21363	2695	77.89	89.18	421
10x_MK	20100	1438	68.76	80.67	339
ST_HBC	14789	251	89.27	93.63	19
ST_MOB	16218	262	59.96	66.03	138
