# Supplementary material for: Modeling zero inflation is not necessary for spatial transcriptomics
Source: Genome Biol. 2022 May 18;23:118. doi: 10.1186/s13059-022-02684-0 (PMC9116027; doi:10.1186/s13059-022-02684-0)
Supplement: Supplementary file 2 — Additional file 2: Table S2. Summary of likelihood ratio test results across datasets. [file 13059_2022_2684_MOESM2_ESM.xlsx]

## Sheet: Table S2
Additional file 2: Table S2 Summary of likelihood ratio test results across datasets
Dataset	PvsZIP(%)	PvsNB(%)	intersect/ZIP(%)	intersect/NB(%)	NBvsZINB(%)	ZIPvsZINB(%)
MERFISH	2.86	75	100	3.81	2.14	72.14
seqFISH	20.48	94.78	100	21.61	2.01	93.17
seqFISH+	68	68.21	99.87	99.56	28.22	1.19
STARmap	61.57	65.39	98.89	93.1	0.98	22.25
pcRNAseq	56.8	56.7	99.19	99.37	1.11	8.78
LCM-seq	14.69	15.89	94.21	87.12	0.75	8.58
NICHE-seq	9.49	24.41	71.64	27.87	0.33	1.13
Tomo-seq	21.53	61.22	85.19	29.96	0.03	58.46
pcRNAseq	12.95	19.27	97.52	65.52	0.49	8.47
HDST	21.59	28.62	78.97	59.59	17.31	0.6
Slide-seq	12.25	16.44	98.07	73.06	2.44	1.69
Slide-seqV2	37.38	41.93	98.85	88.12	4.96	5.92
10x_HBC	9.83	19.15	99.27	50.97	0.49	11.62
10x_HH	5.73	8.1	97.5	68.91	0.32	2.64
10x_HL	4.28	9.12	99.63	46.76	0.21	5.71
10x_MB(C)	23.99	34.07	99.18	69.84	0.52	21.13
10x_MB(S-A)	14.98	23.04	99.31	64.58	0.43	14.09
10x_MB(S-P)	20.3	28.14	99.19	71.56	0.67	16.5
10x_MK	13.36	22.2	99.33	59.79	0.52	15.44
ST_HBC	5.4	10.79	95.49	47.81	0.05	3.75
ST_MOB	16.05	40.76	96.5	38	0.46	21.33
