# Supplementary material for: Modeling zero inflation is not necessary for spatial transcriptomics
Source: Genome Biol. 2022 May 18;23:118. doi: 10.1186/s13059-022-02684-0 (PMC9116027; doi:10.1186/s13059-022-02684-0)
Supplement: Supplementary file 3 — Additional file 3: Table S3. scRNA data used as reference for deconvolution in CARD. [file 13059_2022_2684_MOESM3_ESM.xlsx]

## Sheet: Table S3
Additional file 3: Table S3 scRNA data used as reference for deconvolution in CARD.
Data	Tissue name	Technology	Number of cell types	Download link
Azizi, E. et al.	Human Breast Cancer	inDrop	18	GSE114725
Asp, M. et al.	Human Heart	10x Chromium	12	https://data.mendeley.com/datasets/mbvhhf8m62/2
Zeisel, A. et al.	Mouse Brain	10x Chromium	39	http://mousebrain.org
Park, J. et al	Mouse Kidney	10x Chromium	16	GSE107585
Saunders. A. et al.	Mouse Cerebrum	Dropseq	25	http://dropviz.org
Tepe, B. et al.	Mouse Ofactory Bulb	10x Chromium	5	GSE121891
