# Supplementary material for: Modeling zero inflation is not necessary for spatial transcriptomics
Source: Genome Biol. 2022 May 18;23:118. doi: 10.1186/s13059-022-02684-0 (PMC9116027; doi:10.1186/s13059-022-02684-0)
Supplement: Supplementary file 4 — Additional file 4: Table S4. Mathematical formula for the estimated mean, variance and zero proportion in the four count models that include the Poisson, negative binomial, zero-inflated Poisson and zero-inflated negative binomial models. [file 13059_2022_2684_MOESM4_ESM.xlsx]

## Sheet: Table S4
Additional file 4: Table S4 Mathematical formula for the estimated mean, variance and zero proportion in the four count models that include the Poisson, negative binomial, zero-inflated Poisson and zero-inflated negative binomial models.
Distribution	Estimated intercepts	Over-dispersion estimator	Estimated mean	Estimated zero proportion of the logistic component	Estimated mean	Estimated variance	Estimated zero proportion
Poisson
Negative binomial
Zero-inflated Poisson
Zero-inflated negative binomial
