# Supplementary material for: Modeling zero inflation is not necessary for spatial transcriptomics
Source: Genome Biol. 2022 May 18;23:118. doi: 10.1186/s13059-022-02684-0 (PMC9116027; doi:10.1186/s13059-022-02684-0)
Supplement: Supplementary file 5 — Additional file 5: Table S5. Location clustering information for each dataset. [file 13059_2022_2684_MOESM5_ESM.xlsx]

## Sheet: Table S5
Additional file 5: Table S5 Location clustering information for each dataset.
Dataset	Number of location clusters	Min	Max	Median	Mean
MERFISH	3	173	455	428	352
seqFISH	2	107	150	128.5	128.5
seqFISH+	25	22	181	76	82
STARmap	16	10	189	60.5	75.44
pcRNAseq	13	28	746	327	355.5
LCM-seq	6	68	312	188.5	191.3
NICHE-seq	3	27	219	138	128
Tomo-seq	2	30	66	48	48
HDST	10	6424	202713	41781	67738
Slide-seq	11	476	11281	939	2007
Slide-seqV2	14	34	6756	2052	2401
10x_HBC	9	160	846	428	422
10x_HH	6	51	1395	690	707.8
10x_HL	10	33	669	472.5	403.5
10x_MB(C)	14	22	486	202	193
10x_MB(S-A)	14	36	358	193.5	192.5
10x_MB(S-P)	13	107	419	176	258.1
10x_MK	9	46	298	173	159.8
ST_HBC	3	51	102	98	83.67
ST_MOB	4	30	108	62	65.5
