# Supplementary material for: Modeling zero inflation is not necessary for spatial transcriptomics
Source: Genome Biol. 2022 May 18;23:118. doi: 10.1186/s13059-022-02684-0 (PMC9116027; doi:10.1186/s13059-022-02684-0)
Supplement: Supplementary file 6 — Additional file 6: Table S6. Database of individual datasets and accompanying citations used throughout this study. [file 13059_2022_2684_MOESM6_ESM.xlsx]

## Sheet: Table S6
Additional file 6: Table S6: Database of individual datasets used and accompanying citations used throughout this study
Data	repository	Acession number
mouse brain (ST)	https://www.spatialresearch.org/resources-published-datasets/doi-10-1126science-aaf2403/
human breast cancer (ST)	https://www.spatialresearch.org/resources-published-datasets/doi-10-1126science-aaf2403/
human breast cancer (10xVisium)	https://www.10xgenomics.com/resources/datasets/human-breast-cancer-block-a-section-1-1-standard-1-1-0
human heart (10xVisium)	https://www.10xgenomics.com/resources/datasets/human-heart-1-standard-1-1-0
human lymph node (10xVisium)	https://www.10xgenomics.com/resources/datasets/human-lymph-node-1-standard-1-1-0
mouse kidney coronal section (10xVisium)	https://www.10xgenomics.com/resources/datasets/mouse-kidney-section-coronal-1-standard-1-1-0
mouse brain coronal section (10xVisium)	https://www.10xgenomics.com/resources/datasets/mouse-brain-section-coronal-1-standard-1-1-0
mouse brain sagittal-posterior (10xVisium)	https://www.10xgenomics.com/resources/datasets/mouse-brain-serial-section-1-sagittal-posterior-1-standard-1-1-0
mouse brain sagittal-anterior (10xVisium)	https://www.10xgenomics.com/resources/datasets/mouse-brain-serial-section-1-sagittal-anterior-1-standard-1-1-0
Slide-seq	Broad institute’s single-cell repository	SCP354
Slide-seqV2	Broad institute’s single-cell repository	SCP815
HDST	Broad institute’s single-cell repository	SCP420
NICHE-seq	Gene Expression Omnibus	GSE104054
Tomo-seq	Gene Expression Omnibus	GSE114723
pcRNAseq	Gene Expression Omnibus	GSE108561
seqFISH	supplementary table 6 in [5]
seqFISH+	https://github.com/CaiGroup/seqFISH-PLUS
MERFISH	https://github.com/Teichlab/SpatialDE/blob/master/Analysis/MERFISH/data/rep6/middle_exp_mat.csv
STARmap	https://www.dropbox.com/sh/f7ebheru1lbz91s/AABYSSjSTppBmVmWl2H4s_K-a?dl=0
LCM-seq	https://zenodo.org/record/1320734
scRNA data
human breast cancer	Gene Expression Omnibus	GSE114725
human heart	https://data.mendeley.com/datasets/mbvhhf8m62/2
mouse brain	http://mousebrain.org
mouse kidney	Gene Expression Omnibus	GSE107585
mouse cerebrum	http://dropviz.org
mouse ofactory bulb	https://github.com/YingMa0107/CARD-Analysis/tree/master/Analysis
